# Supplementary material for: MicroRNA-638 inhibits cell proliferation, invasion and regulates cell cycle by targeting tetraspanin 1 in human colorectal carcinoma
Source: Oncotarget. 2014 Oct 7;5(23):12083–96. doi: 10.18632/oncotarget.2499 (PMC4322991; doi:10.18632/oncotarget.2499)
Supplement: Supplementary file 1 [file oncotarget-05-12083-s001.xls]

## Sheet: LOVO-638 -NC_down
Table S1. Downregulated genes in miR-638 transfected LoVo cells
GeneSymbol	Absolute Fold change(downregulation)
S100A14	399.331
GAL	330.241
CDH1	231.635
IGFBP2	223.477
MTAP	222.893
DNAJA4	202.338
HOXB6	197.772
C10orf116	191.511
FBXO2	190.893
GJC1	154.151
EPCAM	151.004
ALDH1A3	143.952
COL9A3	129.18
NTSR1	128.215
SERPINB9	108.462
FAM101B	104.158
H2AFY2	101.394
TESC	97.764
CRIP1	95.7441
TPD52L1	93.5107
GRIN2D	89.4601
NKD2	86.6605
IGF2	80.3204
ENTPD2	80.166
AMFR	76.5307
ZNF204	67.8007
SYT7	65.7578
LMTK3	65.6702
SBK1	60.2603
CIB2	59.9649
PLEKHB1	58.421
CXCL16	57.2103
CCDC58	56.2128
TNFRSF6B	55.1678
UCA1	54.6075
CDKN2A	51.9328
HS3ST1	48.637
DIRAS1	48.593
CKMT1A	47.2935
WWC1	47.2927
GSTO2	47.1618
CDH3	46.1082
RAB17	45.8763
TMEM98	44.3727
AKAP12	43.7616
CLDN3	42.783
HOXB8	41.6384
FAM83H	41.4379
ACOT11	40.9971
CPNE7	39.8028
COL4A4	37.2269
CRLF1	36.3757
CYB5R2	36.1522
TMC4	36.0416
CALHM2	35.9348
MAGEB2	35.6593
MPP7	35.5203
PRSS22	34.8542
DMKN	34.745
CYFIP2	33.6055
KCNQ2	33.4441
ARRDC4	33.2804
TNFRSF25	32.7202
CLEC11A	32.1687
PRSS12	31.1635
ARHGAP4	30.6961
GJB2	30.1601
PBX1	30.12
STOX1	29.8346
LAMP3	29.3739
SLC27A5	29.3307
TNNI3	29.0242
CCDC74B	28.7651
PRR5-ARHGAP8	28.2597
LOC729645	27.7694
FAM155B	27.197
PDE4B	26.7717
NETO2	25.8603
GNAZ	25.4583
SDR42E1	25.3811
ARHGEF5	24.8986
FAAH2	24.7552
FOXL1	24.3091
PRPH	24.1524
LHPP	23.8264
MLXIPL	23.6175
FRAS1	23.3011
C17orf108	23.1318
SYTL1	23.1203
MYCL1	22.5445
ST14	22.4404
RNFT2	22.3901
CLDN7	22.3398
SULT4A1	22.2804
PAK6	22.2006
TMEM52	22.1676
SLC19A1	21.934
MDK	21.8713
PRPF39	21.7848
PRSS16	21.3725
REEP6	21.3392
RAB26	21.2422
CYB5D1	21.0265
SPRR2D	20.9382
SCD	20.6542
OR2A9P	20.6113
TTC39A	20.3552
SCG2	20.2005
SLC12A7	20.0873
SIRPA	19.8853
LAMA3	19.8695
PDGFB	19.8422
GNG4	19.6475
ANKRD19	19.2798
GJB3	19.2548
DHRS3	19.2523
FDXR	19.2472
SH3YL1	19.2233
PLEKHG5	19.0859
RBBP4	18.9236
TPM2	18.9045
EFEMP2	18.8392
MAOB	18.6745
LLGL2	18.3568
NPM2	17.8155
S100A4	17.7701
HNRNPL	17.5494
KITLG	17.3339
MTUS1	17.2279
KIAA1274	17.213
EIF5A	17.1189
KBTBD11	16.8955
SUNC1	16.3105
ACCN2	16.2611
ABCC2	15.7912
HOXB4	15.6296
CCRK	15.5557
TRNP1	15.5338
CKB	15.4934
PALM	15.4619
KRT19	15.3328
SNORA12	15.0754
GUCY1B2	15.0718
LOC284561	15.042
SMO	14.9826
SLC6A10P	14.828
SYN2	14.8181
TMEM180	14.7213
RTKN2	14.6579
C5orf58	14.3085
RCOR2	14.2579
BIK	14.0659
FKBP1B	14.065
NOTCH3	13.9778
INADL	13.9211
NPNT	13.823
ADAMTS13	13.7465
ZC3H6	13.4943
ATF7IP2	13.4153
ELAC1	13.3583
ADAMTS10	13.3483
TLE2	13.2646
PDP1	13.2626
ISYNA1	13.1778
GLT8D2	13.1566
SOX8	13.138
MAP2	13.1317
MAL2	13.0654
RAP1GAP2	13.0063
SEMA4G	12.9975
CRABP2	12.967
HDGF	12.9587
C19orf46	12.8273
LRRC56	12.7526
AIM1L	12.7321
FLJ22184	12.7308
CDA	12.7037
GPR160	12.5965
SPRR2A	12.5711
RPS29	12.4966
ABLIM2	12.4732
SPRR2E	12.461
MAGED1	12.3542
TMEM63C	12.259
LTK	12.0894
FXYD3	12.0782
RAB3A	12.024
LOC389634	11.9231
MAPT	11.8535
FHL1	11.8171
FOXF1	11.7262
C17orf69	11.6039
NDRG2	11.5509
ETV5	11.5412
VCAN	11.5264
KLK5	11.472
SMPDL3B	11.4656
CLMN	11.3834
DHDH	11.3013
MYO5B	11.2793
LOC730092	11.1184
LOC100130967	11.1085
C10orf79	11.0573
JUP	11.0413
NMB	11.0291
OCLN	11.0034
PEBP4	10.983
LOC100290344	10.9698
ATP8B1	10.9072
GLI1	10.9009
FBLN1	10.8444
SLC44A2	10.7956
SLC6A8	10.79
NAT8L	10.7767
CTNNB1	10.7751
MALL	10.77
LOC100188947	10.7377
PLCXD1	10.7377
MAST1	10.7179
HOOK1	10.6803
JAG2	10.5187
KLC3	10.4527
VSIG10L	10.4294
RIMKLA	10.3673
ARHGAP18	10.1955
TBCCD1	10.1857
MAP7	10.1735
ZDBF2	10.1532
RALGPS1	10.1371
RBPMS2	10.1042
HBE1	10.0633
NDUFB9	9.99009
ADPRH	9.98892
STC2	9.9657
SPTB	9.89136
KRT15	9.88714
PTP4A1	9.88221
JAK3	9.83469
TGM6	9.75026
FA2H	9.72984
ADSSL1	9.71659
EML1	9.69636
MUC1	9.64606
PLTP	9.40043
MST1	9.39683
LOC91948	9.36425
LRFN1	9.23433
CDC42SE1	9.20032
PITPNC1	9.18431
ANKRD6	9.15651
ARHGEF16	9.1474
HLA-DMA	9.06787
FUBP1	9.04242
C14orf132	9.03704
CAPS2	8.99213
HEYL	8.91739
SAMD12	8.86579
KREMEN2	8.81884
RASL11A	8.8188
PLA2G12A	8.77209
PPL	8.7696
KIAA0564	8.73025
PKN3	8.72305
ESPN	8.68248
RAB12	8.64244
TSPAN14	8.63678
KLHDC4	8.55454
COL11A2	8.54166
NOL6	8.50756
TLX3	8.50724
C1orf106	8.49254
ZNF572	8.48986
NPHP1	8.46614
DPYSL3	8.45613
CCNL2	8.44295
SEPP1	8.43092
CCNB3	8.41721
TBC1D8B	8.36867
UHRF1BP1L	8.36237
ELFN2	8.30416
PHLDA3	8.30237
MPZL2	8.29999
UNC5B	8.28843
MNX1	8.26965
SLCO4A1	8.26275
PVT1	8.23931
IL20RB	8.18327
SLC8A2	8.12038
GRM4	8.1012
TMTC4	8.04589
SNCB	8.03368
CITED4	8.02434
GABRG2	8.00108
C20orf46	7.99874
KANK3	7.98615
NEBL	7.97594
VWA5B2	7.96855
LOC100129958	7.96835
FSD1	7.92927
GRB14	7.92279
RAC3	7.9155
TMEM61	7.90665
NIPSNAP1	7.8794
TRIM46	7.86582
AP1S3	7.86558
KIAA0196	7.86143
AP3S1	7.84143
FANCF	7.83287
MNS1	7.78895
LOC100134361	7.73157
VTI1A	7.71684
KLHDC7B	7.70866
COBL	7.66081
HOOK2	7.65856
ARSA	7.65124
SPRR2F	7.64462
TFCP2L1	7.63032
FCGBP	7.61459
IER5L	7.54211
CDT1	7.54207
CDH15	7.51975
HSD11B2	7.51837
FBXO16	7.45555
VSNL1	7.453
MDFI	7.44567
CDKAL1	7.43892
SLC34A3	7.42497
ALPK1	7.42459
FAM92A1	7.39261
CTHRC1	7.38533
LIG1	7.37982
CYS1	7.28206
ECHDC2	7.24772
EZR	7.23704
PSIP1	7.2037
RHBG	7.19493
SOCS6	7.17947
DAK	7.10039
ATP11A	7.07545
TCTEX1D2	6.98896
CASP10	6.97028
C4orf47	6.95953
VPS13A	6.95164
NUP62CL	6.93416
LOC645249	6.9231
SYT1	6.92266
DMXL2	6.90915
DCBLD2	6.90653
STK39	6.90035
LOC92659	6.89212
HSH2D	6.86701
PTH2	6.85048
MYO1D	6.85029
SET	6.84593
THRA	6.84266
F11R	6.83877
RNF141	6.79389
CD70	6.78866
GYLTL1B	6.78287
SLC24A1	6.78143
FAM149A	6.74037
C11orf74	6.7379
HAS3	6.71635
ARMC4	6.71044
SLC1A1	6.70686
KIAA1522	6.68639
TMEM191A	6.66806
KANK1	6.6571
SMPD3	6.64782
LOC729680	6.62583
VPREB3	6.59672
C16orf74	6.54831
TMIE	6.5482
GLUL	6.54414
AGAP2	6.54085
SLC44A3	6.53158
ADNP2	6.52318
RAB40B	6.50949
KIF21A	6.50872
LOC113230	6.4703
HTATIP2	6.46832
MALT1	6.42835
CHAF1B	6.42747
COQ10B	6.40544
RREB1	6.39626
CCK	6.39104
SEMA3B	6.38234
C17orf97	6.37588
FANCD2	6.37183
ENDOD1	6.35597
VWA1	6.35357
C14orf167	6.33335
CYB5B	6.33051
HSPA12A	6.31873
KRT8P12	6.31816
PLCG2	6.3053
GPRC5A	6.29693
TNFRSF10C	6.28804
LSR	6.26672
IFT140	6.24204
CISD3	6.23335
EXOC6B	6.22213
CPS1	6.20547
ANKRD10	6.17954
GRIN2C	6.14735
GBP6	6.13995
ZNF165	6.12431
RHOD	6.11227
SPRR2C	6.10048
SLC16A9	6.09427
PPP1R14C	6.09296
PCDH1	6.09081
FAR1	6.07468
MCF2L	6.07105
KRT8	6.05649
GLDC	6.05607
IDH2	6.05418
WDR33	6.04044
FAM83F	6.02122
CCNE1	6.01991
MAN1C1	6.01331
LRRC6	5.99287
BMP7	5.97562
B3GNT3	5.97137
FLJ45244	5.96686
DFFB	5.94138
ERMP1	5.94004
COPG	5.93969
CECR7	5.93546
TPD52	5.93413
MYO5C	5.91188
HKDC1	5.90499
CASK	5.87367
ANO8	5.85699
KIAA1875	5.80568
AADAC	5.80485
KRTAP19-8	5.79642
SPATS2	5.79629
SKA1	5.79182
GRID2IP	5.77249
LAMC3	5.76104
ANKRD23	5.75994
GAA	5.75681
RSPH1	5.75474
PTPRH	5.75048
WNK2	5.75022
TRMT12	5.74516
C16orf45	5.74299
FLYWCH1	5.74093
PTGFRN	5.73703
PPIL6	5.71773
LOC100131727	5.68983
NT5M	5.68533
ATP6V0E2	5.68463
FAM122B	5.67313
METRN	5.6639
C18orf22	5.66082
COX11	5.65532
SHMT1	5.65301
AGPAT4	5.63801
DDX3X	5.63713
FLJ27352	5.62901
DDR1	5.628
CDS1	5.62095
SPRR1B	5.61791
FLJ25917	5.61633
IL18	5.60151
LAMA2	5.59903
AP1M2	5.59766
PTPRU	5.57657
TMEM25	5.57408
NF2	5.56572
HAUS5	5.56536
ENOSF1	5.56178
TMEM40	5.54131
C3orf67	5.534
CA2	5.4923
LOC150759	5.48321
FGFR2	5.4783
POLR2J2	5.47801
HOXC9	5.47234
RNF139	5.46298
SLC38A5	5.46295
LMO2	5.45244
CCDC136	5.44374
LOC643454	5.44191
KILLIN	5.42962
COPG2IT1	5.42206
PDLIM3	5.39716
WDR34	5.39399
GPR124	5.39291
C6orf167	5.38645
LOC643551	5.38376
KCNMB4	5.38064
FLJ41603	5.37698
TMEM209	5.36563
KCNK1	5.34727
TRAPPC9	5.34645
RNASE13	5.3414
BTG2	5.33781
CASP2	5.33171
RRM2	5.3201
NRARP	5.31464
LOC84989	5.30977
PEBP1	5.30041
DDIT4L	5.29961
COX6B2	5.29311
LOC439949	5.29279
EIF4B	5.2886
C9orf169	5.28656
CGN	5.27769
LOC143188	5.27512
FLJ39824	5.27445
GALNT5	5.27286
SPEG	5.26625
ACTL6B	5.26112
CSTA	5.25498
ZSWIM7	5.24645
BEST1	5.2446
RASGEF1A	5.24336
MSH5	5.2387
C11orf76	5.2385
FLJ44342	5.21502
RPN1	5.21191
TATDN1	5.20702
TUBGCP3	5.19988
PLD2	5.19345
RINL	5.19075
AQP7P3	5.17826
ARGLU1	5.17825
CEBPA	5.15321
LOC284939	5.14791
TMEM97	5.14776
LOC339674	5.14508
PDGFRL	5.13993
LGALS7	5.13558
SULT1A2	5.13428
LOC392335	5.1055
PSTPIP2	5.10528
FUCA1	5.10274
SNRNP40	5.10269
NXN	5.09885
ANXA9	5.08416
MOP-1	5.0695
LYG1	5.06704
E2F2	5.03763
PRPS2	5.02041
C11orf9	5.01362
TRIM2	5.01208
ST6GAL1	5.00629
FAM53B	4.99509
SSFA2	4.99398
TRIM66	4.99101
C9orf116	4.96518
CLCN5	4.96221
SREBF1	4.95847
ZRANB3	4.94573
RTKN	4.94196
FBXO6	4.94086
C1orf116	4.93714
ENOX1	4.92255
NT5DC1	4.91896
CCDC46	4.91627
AMN1	4.91429
DIXDC1	4.90797
MPPE1	4.89628
DDB2	4.88951
TRIM58	4.88277
LDHD	4.88191
ARTN	4.87918
D2HGDH	4.85583
NAP1L4	4.84819
GSR	4.84759
ATP6AP1L	4.84622
TCF25	4.84438
LOC283588	4.82615
ORC1L	4.82369
LOC400657	4.82078
LOC388242	4.82047
FIGNL1	4.81559
RHOT1	4.79492
CATSPER3	4.79205
TMEM117	4.77972
CDC6	4.75647
LOC100129055	4.75474
ZDHHC11B	4.74799
RSPH3	4.74496
PECR	4.74037
SERBP1	4.73691
CYP2S1	4.72928
C2orf43	4.71982
NSMCE2	4.71879
NIT1	4.71575
GPC4	4.71342
PCBD1	4.7082
C19orf51	4.70794
MAP4K2	4.70235
COL1A1	4.69693
LOC100133086	4.69584
GLG1	4.68412
FAM175A	4.68289
OR5L2	4.68231
C17orf96	4.68032
CHRD	4.67375
KCNRG	4.67324
ITGB4	4.66288
TMEM67	4.66246
SMARCD2	4.66217
SLC16A5	4.66031
SEC31B	4.65622
LMBR1	4.65445
SORD	4.63382
ANXA3	4.61498
ARRB2	4.61475
SNX10	4.612
NFATC1	4.61005
GINS2	4.59608
SQLE	4.59472
ZNF713	4.5946
ATP5D	4.5896
A2LD1	4.58919
GLB1L2	4.58512
PHLDB2	4.57781
PRPF40B	4.57356
LRRC37A3	4.56991
OLFML2A	4.56756
LOXL4	4.56602
C20orf141	4.55383
BDNFOS	4.55026
RNASE1	4.54194
GLDN	4.53797
SUFU	4.53323
GSDMB	4.53158
STMN3	4.5284
SKP2	4.52743
CHTF18	4.5265
ZNF177	4.51907
TSPAN33	4.51533
SEMA6C	4.51306
KIAA1407	4.50311
C9orf9	4.49066
MMP15	4.4892
PREPL	4.48391
TDRD3	4.48375
WNT10B	4.4832
SAMD13	4.47876
DLG3	4.47567
LIAS	4.47381
MTMR9L	4.46625
C6orf26	4.46424
SLC16A1	4.46144
FEM1A	4.45999
TRPM4	4.4597
CLUAP1	4.45681
CTAGE5	4.4487
CNNM2	4.44576
NCRNA00087	4.4447
LAT	4.44423
TNIK	4.44298
IQCE	4.44024
TBC1D30	4.43681
ZDHHC11	4.43285
TSPAN15	4.43176
EXOSC9	4.42812
KRTAP3-3	4.41747
CCDC121	4.41726
TRDMT1	4.40894
GBAS	4.4035
TTC28	4.39587
DDX17	4.39402
RCC2	4.39241
RAB15	4.38758
PRR5	4.37807
AFMID	4.37661
CRYL1	4.37542
SVIP	4.37385
C6orf25	4.36952
ZNF18	4.36479
RDH12	4.36449
C21orf63	4.34718
YBX2	4.34641
AZI1	4.3352
TRAPPC6A	4.32548
PCCB	4.31414
FLJ90757	4.31076
FAM92A3	4.30459
CDCP1	4.29586
ESCO2	4.2938
C16orf53	4.28328
TBXA2R	4.27658
CENPV	4.26601
B4GALNT1	4.26358
PPAP2C	4.2623
DLX4	4.25431
CYP2R1	4.25148
LY9	4.25128
PRKCH	4.25122
BBC3	4.25112
TSPAN1	4.25039
CDK2	4.24677
IQCD	4.24252
SP1	4.24053
TTC9B	4.23942
RAD50	4.22631
FAM134B	4.22486
NMU	4.20802
GATS	4.20546
SLC17A5	4.19275
ARC	4.19136
TMC8	4.18714
DLG1	4.18446
C12orf66	4.17993
PITX2	4.17743
ITSN1	4.17667
AIF1L	4.16989
C10orf78	4.16565
PCSK5	4.14692
HOXB9	4.14676
HLA-C	4.13584
CAMK2D	4.1358
GAS6	4.12761
KIAA1462	4.12691
BOLA1	4.1226
EXD2	4.11287
SMARCA1	4.11095
KDELR3	4.11079
STRADA	4.11075
PPP1R1C	4.10764
FLJ41309	4.10681
C4orf21	4.10372
ELOVL7	4.10339
DBNDD1	4.09133
RPL23A	4.08966
IDH1	4.08905
MGAT4A	4.07885
RPL22	4.07402
FAS	4.06901
LRBA	4.06473
CA11	4.06344
CCT6B	4.05796
C18orf55	4.03943
OR10G2	4.03273
LRRC1	4.03168
PIK3C2B	4.0298
CPOX	4.02376
ACAD11	4.02066
ETNK2	4.01826
PREX1	4.01569
MKS1	4.01533
CDCA7	4.01346
SCARA3	4.00585
FANCA	4.00376
CCDC153	3.99793
ADA	3.99461
PLXNB2	3.98727
SP6	3.98426
CSAD	3.98276
BRCA1	3.98182
DCTPP1	3.97559
LRTOMT	3.968
GRHL1	3.96728
AK3	3.9624
GPC1	3.94663
P4HTM	3.94231
FAM3C	3.93555
C9orf86	3.93522
NDUFB10	3.92403
THEM4	3.9161
SNN	3.91407
XPC	3.91237
SYNGR1	3.90689
LRRC16A	3.90427
ZNF518B	3.9007
CPA4	3.90018
C9orf45	3.8993
RPL13	3.89907
ASRGL1	3.89879
NEIL1	3.89682
ID2	3.89163
BEX2	3.88501
NFKBIL2	3.8849
MKL2	3.88399
PTPN6	3.87775
KIAA1683	3.87632
PAX4	3.87485
PPP3CB	3.85905
ATG10	3.85699
C4orf33	3.85272
ZNF33B	3.84319
ESRP2	3.84004
MST1R	3.83579
FARSB	3.83148
MGC57346	3.83009
PTPRN2	3.82618
TP53I11	3.8254
NPDC1	3.8236
TRAP1	3.81982
PTPRS	3.81965
GALNTL4	3.81911
LY6D	3.81552
ELMO3	3.81202
TNFSF9	3.81147
INPP5B	3.80804
MYO1E	3.80218
TOB1	3.80153
TTC18	3.79778
SSH1	3.79348
EIF4E3	3.79256
SIAE	3.79066
TRIM59	3.78851
ATP9A	3.78817
TFB1M	3.78643
FAT1	3.78363
LOC100132288	3.78006
AREG	3.77899
CMTM8	3.77063
HUWE1	3.76937
PIM2	3.75809
DAPK2	3.75474
PIK3CB	3.75364
PGAP2	3.75241
ABCA7	3.75207
OTX1	3.75128
C2orf70	3.75062
RECQL4	3.74977
ABCC1	3.74475
LRRC37A2	3.74203
TM7SF2	3.72984
ZC4H2	3.72311
ZDHHC6	3.7218
CCDC88B	3.71773
RCC1	3.71303
LGALS3BP	3.71137
ZNF695	3.71054
KLK10	3.71028
MSI2	3.70807
HBS1L	3.70542
LOC100130966	3.7052
HEXIM2	3.70456
ERMAP	3.70408
CTXN1	3.6976
ALDH7A1	3.69603
GOT1	3.68806
RNF126	3.68502
CNN3	3.68202
LMX1B	3.68108
C1RL	3.67838
FAM118A	3.67433
OBFC1	3.67393
OR51B5	3.6738
SLTM	3.67366
GCAT	3.6708
YWHAE	3.66957
PDE2A	3.66578
NEK3	3.66234
DENND1A	3.66039
ATG12	3.65987
FAM86B1	3.65863
SMC1A	3.65836
CTSL2	3.65781
SERINC2	3.65771
SUMO2	3.6564
LOC649395	3.65467
HPSE	3.65221
DNAJA3	3.64983
KIAA1598	3.64341
MESP1	3.63999
DNMT3B	3.63799
HCP5	3.63663
UGGT2	3.63522
SLC39A11	3.63346
FLJ40125	3.63166
GAMT	3.62912
KRT6A	3.62783
PCCA	3.62717
TBC1D19	3.62534
LOC100289208	3.62324
CD46	3.61706
hCG_1990547	3.61503
ACPL2	3.61375
GRB7	3.61293
SRD5A3	3.6093
KLHL35	3.609
HOXA9	3.60675
SLC25A40	3.60438
FHL2	3.60094
RTDR1	3.59659
GSTP1	3.59607
NCRNA00173	3.59322
AK2	3.59243
TRIB1	3.59237
WDR43	3.58154
CRYM	3.57867
ZBTB25	3.57546
GM2A	3.57442
ANKRD40	3.56919
EPS15	3.56765
BRIP1	3.56613
SARS2	3.566
SHANK2	3.56519
BLM	3.5593
YWHAH	3.55799
PELP1	3.55541
RNF216	3.55525
HSPG2	3.55197
ACTA2	3.53749
RAB38	3.53607
ASAH2	3.53507
RPS6KB1	3.53341
PLD1	3.5315
NTRK3	3.53026
LOC90110	3.52994
DARC	3.52815
JMJD8	3.52543
SKIV2L2	3.52351
KDELC1	3.52293
COL10A1	3.52266
ARHGEF19	3.521
BCKDHA	3.52048
PDIA5	3.51948
EGFL7	3.51833
UXT	3.51567
C9orf95	3.50904
CGNL1	3.50703
GON4L	3.50568
DAG1	3.50124
SNORA69	3.49651
TSPAN5	3.49477
CLCN5	3.49185
ZNF25	3.48996
PLCD3	3.4883
SLC37A4	3.48098
PFN2	3.47252
DLEU2L	3.47068
SPATA7	3.47024
EML2	3.46822
SCAI	3.46645
CTNND1	3.46353
BAIAP2L2	3.46224
FLJ23867	3.46026
PIGZ	3.46
PLEKHH3	3.4577
MIIP	3.45701
RTTN	3.45512
CTAGE4	3.45409
PAPLN	3.45381
C11orf65	3.45323
ARHGEF10L	3.45155
SHROOM2	3.44874
CAPN1	3.44624
EFNB1	3.44447
SLC25A39	3.44225
RHBDD1	3.44115
FYTTD1	3.44113
STAG1	3.4404
BTBD2	3.43965
DENND5B	3.43744
EME2	3.43675
HESX1	3.43657
KIAA0146	3.43625
LOC645971	3.43618
HELLS	3.43115
EIF4E	3.43067
PEX11B	3.42677
CIRBP	3.4266
RSAD1	3.42419
TMEM8B	3.42346
TMEM141	3.42164
NSF	3.41672
PIR	3.41554
HOXC4	3.41407
CAV2	3.41263
HYAL1	3.40695
NUCKS1	3.4069
CEP68	3.40518
SYNGR1	3.40456
ZNF277	3.40398
ALG1	3.40053
IL1RN	3.39957
C5orf62	3.39858
LRPPRC	3.39606
SIGIRR	3.39442
ABHD3	3.39252
TTLL1	3.38874
MRPS15	3.38874
PAQR6	3.38486
NUDT6	3.3829
UBE2QP2	3.3806
NLGN2	3.37967
NOS3	3.37938
RASIP1	3.37666
COL12A1	3.3755
BVES	3.37276
NUPL1	3.37069
BMP4	3.3694
GLTSCR2	3.36906
C5orf26	3.36894
RAB11FIP4	3.3683
SPC25	3.3652
USP48	3.36495
FGFR3	3.36365
TTC39C	3.36277
HSPC157	3.36191
LOC148413	3.3571
LOC284454	3.35425
ATPBD4	3.3541
MBTD1	3.35321
FANK1	3.3521
P4HB	3.35038
SIPA1L2	3.34697
GALNT6	3.33987
ACOX1	3.33951
SLC38A10	3.3394
USP6NL	3.33904
LOC100134387	3.3377
ZNF815	3.33691
MYO6	3.33615
DHX29	3.33383
FER1L4	3.33205
RABGAP1L	3.33085
NAGA	3.32912
RGS5	3.32884
MIB2	3.32835
C15orf58	3.31853
MEST	3.31749
FAHD1	3.31734
C2orf65	3.31523
C10orf32	3.3126
CNKSR1	3.30862
DEF6	3.30838
LOC100128107	3.30744
TBCK	3.30552
IQCK	3.30422
MID1	3.30322
RNF130	3.30229
TARBP1	3.29993
TMEM14A	3.2979
JMJD7	3.29758
RNF2	3.29626
ZNF323	3.29174
BCKDHB	3.29039
RHOF	3.29004
STAT3	3.28672
INVS	3.28482
CNTNAP3	3.2829
WBSCR27	3.28286
KIAA1432	3.28221
TOMM22	3.28088
FABP5	3.27861
SLC27A1	3.27838
MXI1	3.27762
ZBTB3	3.27688
TEKT4	3.2743
RHBDF2	3.27303
CENPH	3.27272
MRRF	3.27245
ERBB3	3.27
NBR2	3.2684
KDM4A	3.26791
FKSG2	3.26394
LOC441294	3.26294
LOC100288418	3.26142
RLTPR	3.25781
LOC388588	3.25579
STX10	3.25332
PTPLB	3.25251
ACSF3	3.25164
CCDC146	3.25084
TRIM65	3.24966
PDE9A	3.2477
FBXO42	3.24627
HOMEZ	3.24299
KDM6A	3.24175
SPEF2	3.2416
LAPTM4B	3.24028
TOP1	3.23646
TDRD1	3.23175
COQ7	3.23134
PALM3	3.23058
LOC550643	3.23003
C10orf137	3.22946
WDR61	3.22938
RG9MTD2	3.22705
LOC100125556	3.22532
CHEK1	3.22407
PAOX	3.22271
C1orf226	3.22166
AHI1	3.22036
ARHGEF10L	3.21919
TIMELESS	3.2189
VAPA	3.21652
WHSC1L1	3.21391
LOC285771	3.21309
ZNF37B	3.20798
C19orf25	3.20618
C9orf150	3.20555
HHLA3	3.20531
HOXA4	3.19553
LOC100128788	3.19345
CCDC125	3.19324
OLFM2	3.19134
HCFC1R1	3.19127
FBXO4	3.19023
AMZ2	3.18974
LOC100128163	3.18775
LARP1B	3.18757
FLJ40504	3.18377
SUCLA2	3.18114
CCDC117	3.18068
ELL3	3.17624
ZNF641	3.17195
CHST15	3.17189
SKA2	3.17096
SERPINB5	3.16862
GNG7	3.16859
MSTO1	3.16796
ERCC8	3.1664
QRSL1	3.16226
TMOD3	3.15924
DHFR	3.15437
MDGA1	3.15425
ARSD	3.14848
PLCD1	3.14822
ZNF37A	3.1425
POLA2	3.14093
ZFP36	3.14033
NRF1	3.13303
FAM153A	3.13157
RBM10	3.13119
TMEM218	3.12943
ALDH5A1	3.12861
APEH	3.12105
ITGB1BP2	3.11814
KCNE1L	3.11593
COX15	3.11531
RAD54L	3.11448
DLEU1	3.11412
PHGDH	3.11313
BMP2K	3.1111
ZNF33A	3.11107
EPB49	3.11095
LOC284900	3.11047
RAVER2	3.10582
ASPH	3.10504
C14orf4	3.10307
XPNPEP1	3.1002
RABL3	3.09856
PHF17	3.09789
ADD3	3.09717
CHCHD10	3.09423
CASKIN1	3.09296
PPDPF	3.0828
SLC22A18AS	3.07905
LRRC20	3.07775
LOC100293090	3.07192
FAM125B	3.07165
AHNAK	3.0716
FGF7	3.06992
PTK7	3.06986
ZNF248	3.06768
WDR7	3.06664
TRIB3	3.06546
KDM4D	3.06297
FUK	3.06082
MFSD11	3.05979
SRPX	3.05866
RRN3	3.05825
ACACA	3.05788
PTPRF	3.05731
TRMT5	3.05711
BAIAP3	3.05693
RAMP1	3.05582
LOC729687	3.05487
SHBG	3.05404
ZNF618	3.05296
KLRA1	3.0521
PNPLA4	3.05137
LOC100128719	3.04963
LOC729915	3.04743
MVD	3.04708
SHPK	3.04581
LOC100128372	3.04336
SSH3	3.04132
ZIC4	3.04123
BDH1	3.04114
TP53INP1	3.04086
SLC46A1	3.04039
BIN1	3.03781
MCM5	3.03609
TBL1XR1	3.03336
C6orf170	3.03314
PCSK4	3.03174
MYST1	3.03154
IL17RB	3.03124
TBCD	3.02974
BBS7	3.02811
CPT1C	3.02624
TRIM13	3.02531
UBAC1	3.0251
SMCR7	3.02261
BOD1P	3.02062
SCPEP1	3.01882
PFAS	3.01732
BMPR1A	3.01203
PPM1M	3.01175
FAM185A	3.01136
CCDC147	3.00825
IRF5	3.00813
KDM5D	3.00804
HDDC3	3.00709
INTU	3.00526
ARVCF	3.00124
DOK7	3.00113
GUCA1B	3.00067
CTSH	3.0002
MOSC1	3.00009
MOSC1	2.99796
GSN	2.99671
CCDC88B	2.99667
PNPO	2.9953
ERI2	2.99431
TMEM106B	2.99331
RFC1	2.99168
HYAL4	2.98839
AREG	2.98425
TMCO3	2.98378
FAM117A	2.98377
DYM	2.98335
C7orf29	2.98321
SLC25A23	2.98285
MCM5	2.98284
GUF1	2.98271
DDX42	2.98208
PLOD1	2.97699
NUDT8	2.97098
ACAD9	2.96778
MTO1	2.96257
TMEM144	2.95872
ZNF2	2.95577
GARNL3	2.95377
SFRS18	2.95072
SYT3	2.94889
MMP17	2.94606
ABCC6	2.94365
ADAM17	2.94034
TDRD6	2.93869
SLC35D2	2.937
CD164	2.93543
PTPN4	2.9338
ENPP4	2.92828
PIP5KL1	2.92574
IMMP1L	2.92401
TMEM59L	2.92217
RPL22L1	2.9205
WDR91	2.91789
DNAJC16	2.91533
MTIF3	2.91156
BAI2	2.90933
UBE2M	2.90775
ACADSB	2.90544
DSCC1	2.9035
LOC100288578	2.89942
LOC84856	2.89572
KRT18	2.89411
DCBLD2	2.8831
DEPDC5	2.88089
HSP90AB2P	2.87942
SLC35B1	2.87777
F12	2.87459
PRR22	2.87279
SPTBN2	2.86971
PCYT2	2.86705
APOM	2.86406
KIAA1598	2.86119
SMARCD3	2.85952
ADAM10	2.85756
ELOVL6	2.85596
TAF12	2.85409
CTNNBIP1	2.85167
AGAP1	2.85005
SEC11C	2.8482
FASN	2.845
ACBD7	2.84311
NRN1L	2.83768
CKAP2	2.83567
CCDC45	2.83161
COQ5	2.83
GTDC1	2.82714
RHOV	2.82421
GDF15	2.82125
ZNF207	2.81612
VEZF1	2.81397
TEX14	2.81152
TNFRSF18	2.8098
CCDC45	2.80554
MYH10	2.80353
VSIG10	2.80178
ZNF641	2.79825
SEPN1	2.79654
RNF130	2.79119
PDSS2	2.78407
SPATA7	2.78201
RTEL1	2.7795
SNX27	2.77762
ASB18	2.77495
BAHCC1	2.773
NDRG3	2.77148
PLS1	2.77006
EAF2	2.76846
RUFY2	2.76661
HDAC6	2.76495
HES6	2.76291
LOC643873	2.75869
UNC5A	2.7567
CDC27	2.75482
LOC340515	2.75344
RTN3	2.75111
KRR1	2.74924
C10orf81	2.74709
TPT1	2.74485
BNIP2	2.7434
TK1	2.74028
TADA1	2.73793
MANBA	2.73648
BMPR1A	2.73243
SEPT9	2.7265
TCN1	2.72389
ADRBK2	2.72115
MOV10	2.71862
KIAA0240	2.71732
PCYOX1L	2.71564
ANO9	2.71206
CLN8	2.71066
ATP9A	2.70324
TEAD2	2.70062
PTP4A1	2.695
RAP2C	2.69305
CPSF1	2.6894
DCXR	2.68767
LOC390660	2.68412
ITPKA	2.68117
ESD	2.67792
AKAP1	2.6764
NUP85	2.67489
DHX40	2.67325
GPR125	2.67069
CREB3L4	2.66889
ITSN1	2.66753
WNT6	2.66403
EME1	2.66256
SEPHS2	2.66106
CYCS	2.65959
TMEM143	2.65738
CLCN3	2.655
PDIA5	2.65371
CROCC	2.64947
OSBPL3	2.6472
ATAD5	2.6436
C1orf216	2.64183
HPS6	2.6388
AMY1C	2.63745
TMTC3	2.63475
MRPS27	2.6333
SLC35A1	2.63205
C10orf84	2.63074
ACACB	2.62951
RFC5	2.62805
LETM1	2.62673
ME2	2.6253
FAM8A1	2.61743
LRP4	2.61403
MXI1	2.61203
EMB	2.60981
STARD7	2.60477
ZNF25	2.60289
SERTAD2	2.60163
AP1G1	2.60027
C9orf169	2.59891
ZNF157	2.59713
PKP3	2.59505
TOP1P2	2.59376
LOC100130078	2.5922
MAP3K7IP3	2.59068
SLC9A3R1	2.58932
MDM1	2.58785
ISLR	2.58444
SLC19A1	2.58177
KCNH3	2.58054
LOC440993	2.57674
LOC100134292	2.57322
PAQR4	2.57203
LRRC10	2.57025
CNGB1	2.56647
BEND6	2.56477
KLF8	2.56329
STAG3L4	2.56034
IPO5	2.55876
LOC400128	2.55698
DUSP13	2.55488
ROCK2	2.55329
TMEM48	2.55192
FAM189B	2.54805
FOLR1	2.54554
C14orf1	2.54226
RAD51L3	2.54074
SORD	2.538
AMZ2	2.53681
SIPA1	2.53406
FHL2	2.53158
SLC13A2	2.53016
HEATR6	2.52892
NDRG4	2.52698
LOC202781	2.52516
SCOC	2.52294
SLC35A1	2.52129
C18orf54	2.51565
C22orf15	2.51415
SFXN2	2.51127
SLC27A3	2.50773
MRPL38	2.50569
EFR3A	2.5033
FIG4	2.50214
SPEF2	2.49982
CMTM7	2.49831
C4orf14	2.49645
PRODH	2.495
ALS2CR8	2.49263
ARG2	2.49149
BSN	2.49014
CALD1	2.48793
NLRX1	2.4866
EEF2K	2.48395
PLA2G4F	2.48261
LIPE	2.48128
IPO7	2.47928
KHK	2.47757
CD79A	2.47467
SPRY3	2.47161
FABP5	2.46997
SPATA13	2.46687
PSMD1	2.46571
SRR	2.46348
JUND	2.46228
CPSF2	2.46005
SCARB1	2.45861
NCAPH2	2.45591
TBCD	2.45428
PSMD1	2.45265
MFAP3L	2.45083
DYNLT3	2.4495
NT5DC1	2.4471
GGT1	2.44449
LOC729046	2.44314
CRYGS	2.442
SHROOM3	2.44075
LOC100129196	2.43344
KRTAP19-2	2.429
FIG4	2.42788
CASC2	2.42604
BSCL2	2.42272
ANUBL1	2.42138
MUSTN1	2.41814
RAB4A	2.4166
ACSF3	2.41403
ANKRD5	2.41122
MLL5	2.40931
ACSF2	2.40735
BBS1	2.40614
C17orf28	2.40452
ETV2	2.40335
GIN1	2.4021
LIPM	2.40101
UBE2W	2.39774
SNX13	2.39502
SLC43A2	2.39348
MYO18A	2.39176
RAD52	2.38935
RAMP1	2.38828
OXTR	2.38372
PTGES2	2.38251
DCUN1D1	2.38121
ZNF589	2.37778
C10orf54	2.3767
NCRNA00081	2.37552
SCRN2	2.37366
C8ORFK29	2.37257
MLL5	2.37123
FGD6	2.36967
LHX6	2.36825
OSBPL3	2.36623
C1orf89	2.36461
ZNF48	2.36188
COPG2	2.36065
C11orf45	2.35665
BSDC1	2.35502
CLU	2.35331
KDM4C	2.35216
BACE2	2.35109
SIRT5	2.34624
BCL7A	2.34492
FAM149B1	2.34213
FBLN1	2.33976
NSD1	2.33404
LIPH	2.33289
IMPACT	2.33104
ARHGEF15	2.32993
BTC	2.3288
ZNF449	2.32685
HMGN5	2.32575
ALG11	2.32432
AXIN2	2.32315
HSPA5	2.3213
LOXL1	2.3197
LMNB2	2.31866
POLL	2.31655
KIAA1598	2.31474
MDM2	2.31234
SH2D3A	2.31116
LOC390557	2.30551
HSP90AB2P	2.30443
ZNF428	2.30306
PCNA	2.3015
LOC100128562	2.29962
S100PBP	2.29843
C14orf79	2.29737
RFX2	2.29472
RG9MTD2	2.29334
ZNF664	2.29181
VPS13D	2.29033
TIAL1	2.28884
LOC442249	2.28704
MFSD3	2.28572
DEPDC6	2.28307
PRKX	2.28161
EBP	2.28025
LOC401097	2.27764
DOPEY2	2.27652
TES	2.27464
PCTK1	2.27354
ENGASE	2.27206
AK2	2.27082
LEPR	2.26891
PSTK	2.26745
SLC22A18	2.26605
NCAPH2	2.26411
TTLL3	2.26233
C22orf40	2.25888
LOC284080	2.25782
EFHA1	2.25676
LENG9	2.25479
LOC100129596	2.25314
IDE	2.25152
C10orf119	2.2493
RAB37	2.24747
PRDM2	2.24499
HAPLN3	2.24384
TRIM54	2.24254
MAP1D	2.24061
DTL	2.23925
SPOPL	2.23808
PCYT2	2.23646
SGSM3	2.23488
NMRAL1	2.233
ARHGEF9	2.23153
CCNG1	2.23003
SAC3D1	2.22805
LOC284513	2.22688
MGC70870	2.22588
PPM1D	2.2246
ABCB8	2.22217
C10orf137	2.22072
KCNG3	2.21675
SUOX	2.21571
SEC22B	2.21419
HLA-DOA	2.2115
FAM98C	2.2088
CBR4	2.2076
LRP8	2.20656
CANT1	2.20316
PTMA	2.20201
UBXN4	2.20058
GK	2.19869
SPNS2	2.19687
SEMA6B	2.1934
C10orf84	2.18981
ZDHHC20	2.18684
PPP2R5A	2.18499
NCRNA00188	2.18383
LNX2	2.18286
RMI1	2.17957
SMARCA5	2.17831
TMEM110	2.17711
PPP2R4	2.17452
LOC25845	2.17346
KIAA1324L	2.17069
GGN	2.16899
MBTPS1	2.16705
C2orf49	2.16481
VAV1	2.16388
H1F0	2.16271
MYT1	2.16135
LMBR1	2.15977
NCRNA00201	2.15873
DCLRE1A	2.15771
CMIP	2.15593
CCNG1	2.15364
HES2	2.15245
CNN2	2.15147
ARNTL	2.14925
NT5C3L	2.14828
KIAA1430	2.14691
FAM111B	2.14574
CNOT7	2.14435
SECISBP2	2.14249
IL18RAP	2.13959
LOC388152	2.1382
ANAPC2	2.13588
PRKACB	2.13317
NUCB2	2.13173
ANKMY1	2.12968
DHX32	2.1286
GRHL3	2.12757
RP11-345P4.4	2.12668
UBE2H	2.12498
SDCCAG8	2.12115
ARF5	2.12016
PRIM1	2.11889
RIPK2	2.11753
HLA-J	2.11505
EVI5L	2.11338
TRUB1	2.11189
E2F8	2.10995
FBXO31	2.10886
PAFAH1B3	2.10748
DPEP3	2.10659
POLH	2.10556
THRA	2.10467
CAV1	2.10379
LOC100131089	2.10282
CHAF1A	2.1011
PIGV	2.09951
FANCI	2.09862
HSP90AB1	2.09755
OMA1	2.09602
SMAD4	2.09498
VASH1	2.09408
TMEM86B	2.09234
LOC200609	2.09131
YIPF2	2.08997
CCDC125	2.08888
HADH	2.0878
TEX2	2.08652
ZNF518A	2.08414
ACAD9	2.08291
YTHDF1	2.08021
TMED6	2.07907
HCN2	2.07752
FBXL15	2.07664
PSTK	2.0751
MGST3	2.0742
MID1IP1	2.07124
TOX2	2.07
RECQL5	2.06766
LARP7	2.06588
SLC25A1	2.06474
ESYT2	2.06298
SLC9A7	2.06146
TNKS	2.05978
XRCC1	2.05876
JTB	2.05674
KCP	2.05584
C2orf72	2.05328
ZNF318	2.05149
PCBP2	2.05018
ANKRD39	2.04926
POLB	2.04802
LOC100130009	2.04718
MRAS	2.04599
TJP3	2.04496
C5orf45	2.04395
DHCR7	2.04254
EHMT1	2.04152
LOC338620	2.04025
CYP27B1	2.03878
GMPPB	2.03755
IGSF8	2.03657
FNTB	2.03544
MAMSTR	2.03169
GAPVD1	2.0307
LOC128322	2.02983
SUMF2	2.02899
NOMO1	2.0278
KIAA0895	2.02643
LAPTM4B	2.02507
SLC2A4RG	2.02196
DUSP5	2.02082
ST13	2.01942
INPP5F	2.01695
KRTAP19-7	2.01408
METT10D	2.01178
SLC16A10	2.01055
C4orf34	2.00951
ZNF720	2.00815
AGPAT5	2.00677
