# Supplementary material for: MicroRNA-638 inhibits cell proliferation, invasion and regulates cell cycle by targeting tetraspanin 1 in human colorectal carcinoma
Source: Oncotarget. 2014 Oct 7;5(23):12083–96. doi: 10.18632/oncotarget.2499 (PMC4322991; doi:10.18632/oncotarget.2499)
Supplement: Supplementary file 3 [file oncotarget-05-12083-s003.xls]

## Sheet: PRIMERS
	Table S3 The sequences of primers
Primers	Sequence (5 'to 3')*	Products length
Primers for pri-miR-638 cloning
pri-miR-638-OUT-F	CTTGCTTTCTGCCGCTATT
pri-miR-638-OUT-R	ACAGAGGGACTGCTCAGTGTT	1174
pri-miR-638-F	CGCGGATCCGGGAGCAACGGCTACAGA
pri-miR-638-R	CCGGAATTCGGCAGACTTCACCCACGA	553
Primers for pre-mir-638 copy number variation
pre-mir-638-CNV-F	CAGATCGCTGTAGTGGGCG
pre-mir-638-CNV-R	ACCCCGTCCGGTTCCC	196
LINE1-CNV-F	AAAGCCGCTCAACTACATGG
LINE1-CNV-R	TGCTTTGAATGCGTCCCAGAG	122
Real time PCR Primers
CDK2- RT-F	GCAAATGCTGCACTACGA
CDK2- RT-R	GCCCACCTGAGTCCAAAT	199
DEF6-RT-F	GGGCTGACGAGGATGTGGA
DEF6-RT-R	AGGAGTCACGGTGGGCAAG	180
FANK1- RT-F	AGTTCGGCAAAGGTGTCC
FANK1- RT-R	TGCAGAATTTCCCATCCC	192
F11R- RT-F	TTCTCCTGGGAATCTTGG
F11R- RT-R	GGAATGACGAGGTCTGTTT	150
HOXB6- RT-F	TTTCACTACAATCGCTACCTG
HOXB6- RT-R	TTCCAGCACCTTCACTCG	194
HSPA5- RT-F	GATTCCCAAGATTCAGCA
HSPA5- RT-R	ACACCTCCCACAGTTTCA	195
PLD1-RT-F	CTGTGCTCATTGTCGTCCC
PLD1-RT-R	GTGTCATCCACCGTCTATTTG	119
STC2- RT-F	CACGATTGAAGATAGGAGCAG
STC2- RT-R	GGGAAAGACGAGAAACGAC	115
TSPAN1- RT-F	GCAGCTACACCTACACGC
TSPAN1- RT-R	TCTTGCCTTACACTCCTAAC	186
3'UTR primer
TSPAN1-OUT-F	GGATTTTGAGGACTCACCCTA
TSPAN1-OUT-R	TTGGCAACATTGTAACAGG	690
TSPAN1-IN-F	CGGAATTCTGTATGACATCCGAACTAAT
TSPAN1-IN-R	CGGGATCCGCTCTGCTGATTTCACTTA	484
TSPAN1 -Mut-F	CTCATCCCCCAGTAGAGCACTCCCTAGACCACTAGGC
TSPAN1 -Mut-R	ATGCCCCCTAGGCCTAGTGGTCTAGGGAGTGCTCTAC
CDK2- OUT-F	ATCGCAAATGCTGCACTAC
CDK2- OUT-R	ATGCCCTCACTCAATCACA	994
CDK2- IN-F	GGGGTACCTTATTGCTGAAGAGGGTTG
CDK2- IN-R	GCTCTAGATCTCAAAATGATGCCTAAAC	599
DEF6-OUT-F	AGGGCTGACGAGGATGTGGA
DEF6-OUT-R	GAATCGGGTCCTTGGGTCT	594
DEF6-IN-F	CGGAATTCAGCACCAACGTGAAACAC
DEF6-IN-R	GCTCTAGAATCCCAGACAGCTCCCAT	496
F11R-OUT-F	TGATTGCCATGGTCAATTA
F11R-OUT-R	TCCGTTTTCCTCCACTATC	482
F11R-IN-F	CGGAATTCCAATGGTACAACCTTGGCTCA
F11R-IN-R	CGGGATCCTCAAAGGGTACACGCTTTCAG	317
HOXB6-OUT-F	GCTTCCTGGTGAGAACTGAG
HOXB6-OUT-R	AGCGTCGAGTTTTCACATCTTT	409
HOXB6-IN-F	CGGAATTCCGGACTCACTTGATGTTTC
HOXB6-IN-R	CGGGATCCACGTCCAGAGCTAAGACAA	291
HSPA5-OUT-F	TGCCAACATGGTGAAACT
HSPA5-OUT-R	TTGAGGTAAGGGAAGACT	478
HSPA5-IN-F	CGGAATTCTGAGGCAGGAGAATCACTCGA
HSPA5-IN-R	GCTCTAGATAATGGCTGTATTGGGCTTGG	322
PLD1-OUT-F	ACAGGCAATCATGCACTT
PLD1-OUT-R	TTGGGTTGGATACGAGAA	824
PLD1-IN-F	CGGAATTC GAAAGCGTGACAGTGAAATG
PLD1-IN-R	GCTCTAGATTGAGCTGCCAATGAATATC	486
STC2-OUT-F	GGGAACGAGTGTAAACCG
STC2-OUT-R	CAGAAGACCCTGAGCAAT	450
STC2-IN-F	CGGAATTCAGGCACGTTGACTGTTTT
STC2-IN-R	CGGGATCCGCTATCTACCCGACTTCTG	338
Primers for the cloning of TSPAN1 ORF
TSPAN1-ORF-OUT-F	AACTATGATCCCTGCTGCGG
TSPAN1-ORF-OUT-R	GTCCATTCTGGCCCAAGTGAR	1025
TSPAN1-ORF -IN-F	AGGAGGATCCATGCAGTGCTTCAGCTTCATTAAG
TSPAN1-ORF -IN-R	GCAGAAGAATTCTTATTGTAGATTGCAGTACAGATACATGGACAC	748
Primers for DNA methyaltion
miR-638-BSPL2	TTGTATAGTGATAATAYGGTYGC
miR-638-BSPR2	AAATAAAATCCCCRTACATAACR	234
miR-638-MSPL2	TTGTATAGTGATAATACGGTCGC
miR-638-MSPR2	AAATAAAATCCCCGTACATAACG	234
miR-638-MSPL1	GAGTAACGGTTATAGACGTCGC
miR-638-MSPR1	GTCCTACAATTTATTAACCAACGAA	146
